# Supplementary material for: Identification of Ferroptosis-related potential biomarkers and immunocyte characteristics in Chronic Thromboembolic Pulmonary Hypertension via bioinformatics analysis
Source: BMC Cardiovasc Disord. 2023 Oct 11;23:504. doi: 10.1186/s12872-023-03511-5 (PMC10566044; doi:10.1186/s12872-023-03511-5)
Supplement: Supplementary file 2 — Additional file 2: Supplementary Material 2. 676 DEGs between CTEPH and Control group. [file 12872_2023_3511_MOESM2_ESM.xlsx]

## Sheet: Sheet1
Supplementary Material 2: 676 DEGs between CTEPH and Control group
Gene.symbol	P.Value	logFC
ABCA12	0.00416	-1.85388
ABCG1	0.00285	1.62881
ABHD12	8.65e-08	-1.37993
ABHD17C	0.00378	-1.14118
ABO	1.51e-09	-1.4053
ACKR1	3.24e-05	-1.00711
ACP5	0.000417	1.05165
ADCY1	0.0213	-1.38063
ADD3	4.01e-05	1.39364
ADGRA3	0.00241	-1.22336
ADK	0.000188	1.11155
ADORA1	2.23e-07	1.25747
AJUBA	0.0067	1.28292
AKAP7	0.0119	1.16386
ALG5	2.62e-06	1.39626
ALOX5	0.03	1.32665
AMFR	1.36e-05	2.21993
ANKRA2	2.53e-07	1.18272
ANKRD33B	4.65e-07	-1.16336
ANKRD37	0.005	1.36522
ANKRD44	7.69e-06	1.00865
ANKRD50	0.0405	-1.10119
ANKZF1	8.01e-06	1.18434
ANO5	0.031	-1.19301
AP2A1	1.74e-10	-1.44049
APAF1	3.1e-06	1.26453
APP	0.0023	1.27564
APPL2	8.34e-07	-1.02142
AQP9	0.00151	-1.56493
ARAP2	6.21e-06	1.0151
ARGLU1	7.16e-14	1.28438
ARHGAP26	5.93e-05	-1.74662
ARHGDIA	8.37e-11	-1.1328
ARHGEF1	1.75e-08	1.03498
ARID1A	7.42e-10	-1.69391
ARL15	1.92e-05	1.01759
ARL4C	0.0312	1.45425
ARRDC3	4.83e-06	2.22642
ASTN2	0.000155	1.01965
ATF5	0.00244	-1.4719
ATF6B	5.44e-07	1.0631
ATG16L2	0.000343	1.11534
ATM	5.89e-06	1.14719
ATP2A2	2.05e-07	-1.28844
ATP6V1G2-DDX39B///SNORD84///DDX39B	4.62e-11	-1.17259
ATP8A1	2.56e-05	1.12607
ATP8B1	0.012	1.8105
BANF1	5.2e-09	-1.27546
BATF	6.4e-07	-1.01465
BBIP1	3.24e-07	1.01586
BCHE	0.0184	-1.08629
BCL11A	0.00672	1.07688
BCL2L1	0.000189	-1.11314
BCR	0.00163	-1.04796
BHLHE41	2.59e-05	2.70966
BLVRA	2.78e-06	1.38453
BMT2	3.89e-07	1.34035
BNIP3	0.000212	1.15942
BNIP3L	4.4e-05	1.11856
BRD4	1.32e-10	-1.17942
BRK1	3.49e-07	1.32555
BTBD7	2.74e-06	-1.04365
BTG1	0.00118	1.44681
BTN3A2///BTN3A3	4.74e-07	1.18611
BTN3A3	3.97e-06	1.08099
BUB1	1.88e-08	1.13838
C10orf54	1.91e-08	-1.20509
C11orf96	0.0239	-1.06349
C16orf54	1e-05	1.76874
C1RL	0.00026	1.1355
C5AR1	0.000565	-2.09867
CACNB2	0.00724	-1.33348
CAMK2D	3.49e-09	1.4162
CARMIL1	0.0208	-1.15522
CAST	2.19e-05	1.11619
CASZ1	0.000744	-1.19465
CBX5	3.82e-06	1.06741
CCDC152	0.0298	1.02365
CCL4	0.00671	-1.30105
CCND1	0.0167	-1.03384
CCNG2	4.5e-05	1.76347
CCNL1	0.000679	1.01584
CD200	0.000321	-1.32756
CD24	0.0304	-1.23495
CD38	0.0226	1.08899
CD69	0.000471	1.23791
CD83	0.000288	-1.18312
CDC42SE2	9.13e-09	1.88204
CDCA7	5.11e-06	1.05472
CDH11	3.36e-06	-1.02513
CDK1	7.75e-06	1.76009
CDKAL1	0.00129	1.2465
CDKN2C	0.000712	1.11246
CEP192	5.75e-07	1.0288
CEP57	1e-07	1.12867
CHKA	7.89e-06	-1.07966
CHST15	0.00837	1.31076
CIAO1	7.71e-09	-1.00725
CLDN11	0.0305	1.72838
CLEC2B	0.0258	1.17374
CLIP2	6.06e-08	-1.07344
CLMN	0.00161	-1.52046
CMAHP	0.00162	1.09807
CMKLR1	0.00762	-1.16458
CNOT3	5.2e-09	-1.22739
COA7	3e-05	-1.46006
CPOX	2.88e-07	1.05225
CRK	6.36e-09	-1.13581
CRTAP	8.47e-05	1.09671
CSNK1D	2.67e-09	-1.23091
CSPP1	4.58e-07	-1.01799
CST3	8.73e-11	-1.12672
CSTA	0.0161	-1.12586
CTSC	0.00446	-1.1313
CXCL12	0.0152	-1.27593
CXCL13	0.029	3.51294
CXorf57	0.00176	1.00538
CYCS	1.31e-05	-1.26913
CYP1B1	0.0168	-1.77752
CYTH3	0.0218	-1.44872
DAPK1	0.00137	-1.77168
DCAF8	1.5e-07	-1.57229
DDR2	0.000385	-1.40263
DERL3	0.00578	1.30152
DHRS3	0.00013	1.6002
DICER1	9.98e-08	-1.46782
DIDO1	8.43e-07	-1.37256
DLGAP1	0.02	-1.19481
DMKN	0.0196	-1.26412
DMPK	9.47e-14	-1.66162
DNAJC10	0.000933	1.05493
DNAJC21	3.91e-05	1.1841
DNASE1L3	0.00968	-1.91774
DNLZ	4.26e-06	-1.36682
DOT1L	2.52e-10	-1.10233
DRAM1	5.58e-05	-1.0228
DSC2	0.000892	-1.6325
DSC3	0.00022	-1.21363
DSG2	0.0106	-1.10067
DTX4	0.00167	-1.5226
DYRK2	0.000123	-1.19361
EDNRB	0.00107	-1.33017
EEF1D	1.51e-09	2.04022
EFEMP2	0.00351	1.08911
EFNA5	0.000159	-1.50328
EFNB2	9.74e-06	-1.09947
EGLN1	1.08e-07	1.30663
EGR1	6.41e-06	2.3266
EIF4G1	2.62e-06	-1.1832
EIF5A2	6.76e-05	-1.24446
EMB	0.0128	1.10824
EMC7	4.06e-05	1.13825
EME1	8.17e-10	1.24886
EML2-AS1	0.0245	1.05749
EML4	0.00101	-1.04469
EMP3	6.71e-09	-1.23255
EMX1	0.000609	-1.08568
ENO1	2.45e-05	1.11407
EP400	0.000155	-1.26993
EPAS1	0.0034	-1.45948
EPB41L2	3.48e-08	2.03041
EPHA4	0.0403	-1.20291
ERMP1	0.000833	1.01619
ETV7	0.0415	1.35831
EXOSC6	2.16e-07	-1.08002
F2R	0.00509	1.9233
F7	8.13e-11	-1.17016
FAM114A1	0.000216	1.06356
FAM131A	1.48e-05	1.03709
FAM169A	0.0253	-1.41431
FAM171A1	0.00611	-1.37209
FAM171B	0.00269	-1.7521
FAM174B	0.023	-1.00366
FAM175A	1.74e-05	1.0349
FAM208A	4.27e-06	1.27354
FAM46C	0.0291	1.21097
FAM76B	7.81e-10	1.95778
FARP1	0.00413	-1.28533
FASN	1.42e-08	-1.08121
FBRS	1.66e-09	-1.58571
FBXL18	3.24e-05	-1.00124
FBXO16///ZNF395	0.00981	1.01169
FCER2	0.00076	-1.46454
FCRL2	0.0468	1.22452
FERMT2	6.45e-05	-1.92504
FEZ1	0.00179	1.95092
FHOD3	0.0114	-2.28756
FILIP1	0.00503	-1.31219
FJX1	0.00308	-1.40939
FLI1	1.26e-06	1.32343
FLJ20021	2.01e-07	1.49468
FLOT1	4.61e-09	1.33946
FLRT3	0.0237	-1.54912
FMNL3	0.000458	-1.06046
FOS	4.57e-06	2.99417
FOXG1	0.00425	-1.39217
FOXP4	1.94e-05	-1.21435
FRMD4A	0.0107	-2.15694
FRMD6	0.0241	-1.37126
FSBP///RAD54B	1.06e-05	1.35998
FSCN1	0.000832	-1.26169
FUT11	6.87e-06	1.93204
FUT4	0.000269	-1.80235
FUT8-AS1	0.00105	1.03491
FZD7	0.000588	-1.30924
GABRA4	0.000259	-1.14045
GATM	0.0138	1.11828
GIMAP8	0.00223	-1.7398
GJC1	2.04e-06	-1.6414
GLIS3	0.00541	-1.26885
GMCL1P1///GMCL1	2.18e-05	1.01366
GNA15	0.0112	1.10162
GOLM1	0.000896	-1.86878
GOSR2	0.0438	1.02569
GPCPD1	2.39e-05	1.1444
GPR132	3.98e-06	-1.18199
GPR146	4.8e-05	2.17352
GPSM3	4.72e-09	-1.15719
GRIN2A	9.72e-05	-1.18891
GRINA	3.68e-09	-1.02031
GTF2H2B	0.00189	-1.27829
GTSF1	0.00246	-3.22796
GUCY1A3	0.0037	-2.12391
GUCY1B3	0.013	-2.68044
H2BFS	0.00895	1.11178
HCK	0.0255	-1.62514
HECW2	0.0487	-1.53847
HILPDA	0.000173	3.14619
HIP1	0.000802	1.30803
HIST1H2BC///HIST1H2BI///HIST1H2BE///HIST1H2BF///HIST1H2BG	0.00274	1.13752
HIST1H3F	1.99e-06	1.6403
HIVEP3	9.78e-06	-1.4114
HLA-DQB1	0.00406	5.08213
HMMR-AS1	1.56e-05	1.01967
HMOX1	9.83e-05	-2.00053
HMX2	0.0242	-2.45349
HNF4G	0.00194	-1.85919
HOOK3	1.12e-07	1.07574
HS3ST3B1	0.0135	-2.00888
HSDL2	4.04e-05	1.05241
HSP90B1	3.58e-07	1.81646
HSPA1B///HSPA1A	0.000121	-1.00924
HSPA1L///HSPA1B///HSPA1A	9.81e-05	-1.34773
ICOS	0.027	-1.41586
IFIH1	3.92e-05	-1.18433
IGF1	0.0117	1.14878
IGFBP3	0.00503	-1.00015
IGHD	0.0168	2.04327
IGHM	0.0194	2.13769
IGHM///IGHG1///IGHA1	0.00261	1.93833
IGHV3-23///IGHV4-31///IGHM///IGHG1///IGHA1	0.00919	2.87227
IGHV3-23///IGHV4-31///IGHM///IGHG3///IGHG1///IGHA2///IGHA1	0.0392	1.18465
IGHV3-23///IGHV4-31///IGHM///IGHG3///IGHG1///IGHD///IGHA1///IGH	0.000267	2.68308
IGHV4-31///IGHM///IGHG3///IGHG1///IGHD///IGHA1	0.00018	2.91218
IGK	0.00312	2.13295
IGK///IGKC	0.0398	2.20992
IGLC1	0.013	2.27195
IGLJ3	0.00444	1.94369
IGLJ3///CKAP2///IGLV@///IGLC1	0.0345	1.79929
IL17RB	0.0461	-1.1218
IL1R1	0.00293	-2.48515
IL1R2	0.00384	-2.14968
IL4	0.00316	-1.02574
IL6ST	0.000988	-1.04103
IL7R	0.00917	-1.42246
IMPA2	0.00141	1.27661
ING2	3.21e-05	1.03862
INSIG2	2.51e-05	1.62834
IQGAP3	1.35e-05	1.00083
IRS2	0.00113	-1.08475
ITGB2	6.86e-06	1.06388
ITGB3	0.0315	-1.19703
ITGB8	0.000301	-1.73809
ITM2B	0.000726	1.21163
IVNS1ABP	1.99e-06	1.11263
JUN	0.0012	-1.2168
JUND	0.000183	-1.00636
KALRN	0.0054	-1.20056
KANSL1-AS1	0.00669	1.25643
KBTBD3	4.01e-07	1.07663
KBTBD6	0.000405	-1.11776
KCNJ2	0.0011	-1.05056
KCNK5	1.11e-05	-1.43337
KCNN2	0.00682	-1.18115
KCNN3	0.000231	1.01828
KDELR3	0.00525	1.67134
KDM3A	2.56e-07	1.93692
KDM4C	0.00014	2.22644
KIAA0895L	2.08e-07	1.14296
KIF21A	0.00106	-1.2933
KIF26B	2.25e-05	-1.44517
KISS1R	0.000332	1.97421
KIZ	1.92e-06	1.11024
KL	0.00963	-1.04144
KLF9	0.00361	1.02645
KMO	1.61e-05	-2.04516
KMT2D	6.34e-07	-1.02187
KPNA4	1.48e-06	-1.02465
LARP1	1.65e-09	-1.21242
LARP4	5.29e-06	-1.00321
LATS2	0.00293	-1.04498
LDOC1L	0.00546	-1.11097
LEPROT///LEPR	0.00873	1.0016
LGALS8	0.000552	1.05189
LHX2	0.00284	-1.38821
LIMD1	1.64e-05	1.1705
LINC00304	0.000809	-1.18488
LINC00673///LINC00511	0.00378	-1.27345
LINC00847	3.36e-08	1.05546
LINC00938	5.39e-05	1.03362
LINC01619	0.01	-1.14527
LIPG	0.000119	-1.44262
LLPH	2.23e-05	-1.11088
LMO2	0.0154	2.00243
LMO3	0.0137	-1.21303
LNPK	1.83e-07	1.59124
LOC100130744	1.33e-05	-1.04039
LOC100293211	0.0184	1.42727
LOC100294033///TCAF1	1.01e-06	1.73827
LOC100505501	0.00858	1.51922
LOC100507855///AK4	0.0046	1.17933
LOC100509457///HLA-DQA1	0.00235	6.36843
LOC100996782///MED18	8.35e-12	2.277
LOC100996843///KCNJ18///KCNJ12	0.0134	-1.355
LOC101060835///HLA-DQB1	0.000319	2.79315
LOC101243545///SNORD4A	2.51e-11	1.79801
LOC101927027	1.96e-06	1.10679
LOC101927365	0.000822	1.32456
LOC101927705///P4HA2	0.0101	1.15676
LOC101928100	0.00347	-1.34036
LOC101928422///TCAF2P1///TCAF2	0.0189	1.03196
LOC101928524	0.00732	-1.2039
LOC101930416///LOC101929792///LOC100996724///PDE4DIP	6.58e-05	1.0887
LOC102723479	0.00584	1.32655
LOC102724093///GOLGA6L4///GOLGA6L9///GOLGA6L5P	0.00111	1.05644
LOC102724660///EFCAB3	3.94e-05	1.99215
LOC102724951///LOC389831	0.00245	-1.85648
LOC102725526///IGHV4-31///IGHM///IGHG3///IGHG2///IGHG1///IGHA2///IGHA1///IGH	0.00146	2.84537
LOC154761	0.00222	1.39245
LOC283485	0.000421	-1.42858
LOC645513	2.71e-07	1.01153
LOC729970	5.72e-05	-1.33556
LOC730101	0.00628	1.05813
LOC90784///POLR1A	0.000512	-1.19903
LOC90834///BRD1	3.94e-09	1.1402
LPAR1	5.31e-05	-1.44159
LPGAT1	0.00317	-1.07348
LRP12	0.000111	-1.9075
LRP6	0.00193	-2.04847
LRRC34	0.0119	1.21932
LRRCC1	0.000172	1.00045
LRRFIP1	7.46e-08	-1.44071
LSS	1.78e-08	-1.15829
MAB21L3	5.35e-05	-2.09084
MAL	9.26e-05	-1.6869
MALAT1	1.55e-05	1.52001
MAN2A1	0.0148	1.21268
MAP7D2	0.0254	-1.48134
MARS2	3.81e-05	-1.10275
MARVELD2	0.000687	-1.00069
MAT2A	8.13e-07	-1.261
MAZ	8.1e-10	-1.56483
MBNL2	0.000331	1.31585
MCTP2	6.36e-05	2.17546
MDFIC	2.1e-07	1.52442
MDM2	0.000142	1.07154
MEF2A	0.0119	1.02659
MESDC1	8.12e-07	-1.10564
METTL15	5.04e-06	1.02107
METTL9	4.4e-06	1.17014
MFSD12	4.49e-05	-1.04817
MFSD2A	6.8e-09	-1.34019
MGA	8.42e-07	-1.19116
MICAL3	0.0148	-1.27583
MIR1306///DGCR8	4.52e-07	-1.01764
MIR17HG///MIR92A1///MIR20A///MIR19B1///MIR19A///MIR18A///MIR17	0.000134	-1.50055
MIR210HG	1.84e-08	2.69413
MIR22///MIR22HG	0.00105	-1.45435
MIR3682	3.04e-06	-1.41187
MIR4657///PURB	1.02e-07	-1.28246
MIR612///NEAT1	0.00608	1.31214
MIR6787///SLC16A3	8.8e-08	2.83403
MLF1	0.000121	-1.23454
MOB1B	0.0115	-1.05672
MPEG1	0.0406	-1.57007
MROH1	2.65e-06	1.11503
MRPS15	1.73e-05	1.38348
MSH3	5.05e-06	1.10952
MSH5-SAPCD1///SAPCD1	0.000733	1.2252
MTPN	1.97e-06	1.17102
MTSS1	0.012	1.08881
MUC13	0.00589	-1.25204
MUC19	0.000617	-1.32734
MXI1	0.0105	1.74478
MYBL1	0.00163	1.85485
MYO6	0.0424	-1.10809
MYOF	0.000382	-1.56908
MYRF	0.00194	-1.32274
N4BP2L1	0.000432	1.11196
NABP1	2.8e-07	-1.53257
NCF2	0.00372	-1.16201
NCOA5	2.76e-07	-1.03835
NDUFAF4	2.24e-05	-1.16924
NETO2	1.53e-05	-1.10772
NFATC2	0.0119	-1.06482
NFIB	0.000536	-1.26081
NFKB2	1.2e-08	-1.57523
NHLRC3	0.000615	1.17008
NMT1	1.09e-06	-1.02473
NOL3	0.000826	1.03878
NOL4	0.0015	-1.69874
NPHP3	0.000538	1.2377
NPHP3-ACAD11///ACAD11///NPHP3	1.32e-05	1.02463
NR2F2	0.000169	-1.70621
NR4A3	9.89e-05	-1.6935
NRCAM	0.0292	-1.16908
NRG2	0.00105	-1.59382
NUCKS1	1.81e-11	1.77756
NUDCD2	8.28e-07	1.29434
NUFIP2	3.23e-05	-1.04262
NUP98	1.32e-06	-1.44381
OCLN	0.00748	-1.62447
OGT	4.15e-10	2.21025
OSBPL5	3.76e-09	1.05589
OTP	0.0171	-1.02304
OXTR	0.0264	-1.15791
P2RY1	0.0016	-1.15319
P3H2	0.000424	-2.45068
P4HA1	1.59e-05	1.36191
PAG1	0.018	1.07201
PAM	0.000145	1.01188
PAPLN	9.18e-05	2.17672
PAPSS2	0.00956	1.44944
PARL	8.39e-07	1.1187
PARM1	0.0477	-1.25545
PCGF1	4.61e-12	-1.47998
PCMTD1	3.73e-08	1.80132
PDK1	2.86e-06	1.38972
PFKFB4	2.89e-05	2.13206
PFN2	0.000214	-1.61543
PGK1	1.58e-09	2.08388
PGRMC2	2.39e-05	1.0441
PHLDA1	0.00108	-1.66419
PHYH	0.000324	1.00103
PIEZO2	0.00376	-2.47363
PIGX	0.000115	1.10842
PIK3C2B	6.63e-06	1.01897
PIK3R5	3.26e-05	1.13111
PKIA	0.000105	1.07048
PKN1	3.6e-10	-1.10508
PLA1A	0.0187	-1.04383
PLA2G12A	3.42e-08	1.25758
PLAGL2	2.48e-05	-1.08319
PLAUR	0.000219	1.33291
PLCXD1	0.0253	1.00191
PLD1	0.0253	-1.27819
PLD6///FLCN	0.000635	-1.07746
PLEKHA2	1.99e-10	1.07565
PLEKHA8	7.87e-05	1.03634
PLOD2	0.00179	-2.53043
PLPP3	1.77e-05	-1.51556
PLS3	0.0368	-2.27269
PLXNA1	7.13e-05	-1.31514
PNN	3.43e-07	1.03819
POGLUT1	0.000157	-1.00959
POMZP3///ZP3	0.0129	-1.08286
PPFIA4	0.00859	1.14475
PPP1R10	6.8e-09	-1.14142
PPP1R3B	0.00897	1.0464
PPRC1	3.87e-07	-1.09755
PRKD2	2.18e-09	1.86821
PRLR	0.00224	-1.16872
PRR18	0.0182	-1.14041
PRRX1	2.62e-05	-2.67585
PRTFDC1	0.0169	1.42482
PSMA5	0.00012	-1.14911
PSMA8	0.0162	1.34948
PSME3	5.27e-07	-1.53595
PSPC1	2.04e-07	-1.09828
PTENP1	2.67e-08	1.78009
PTGER2	0.0075	1.36913
PTGS2	0.0203	-1.06382
PTPN13	0.00678	-1.8661
PTPN22	1.66e-05	1.00133
PTPRC	9.58e-07	1.22628
PTPRO	0.00181	1.65349
RAB12	0.000266	-1.33504
RAB2A	2.48e-09	1.431
RAB30	0.000101	1.11552
RAB3B	1.49e-05	-1.20276
RAB40B	0.00356	-1.1225
RALGPS2	6.31e-05	1.71378
RASGEF1A	0.013	1.18549
RAVER1	3.05e-09	-1.07406
RB1	0.000413	1.05063
RBM8A	3.63e-06	-1.039
RBMS1	8.85e-05	1.61424
RCBTB2	0.000727	1.04888
RELB	1.72e-08	-1.02238
RGMB	0.0027	-1.06945
RHOB	4.93e-05	-1.09199
RIMBP2	0.00357	-1.34554
RMI2	6.18e-05	1.1184
RNASET2	0.0492	1.09671
RND3	0.00121	-1.24509
RNF103	0.00809	1.03566
RNF125	0.0182	1.16897
RNF180	0.00276	-1.30678
RNF24	0.000848	1.00707
RPAIN	0.00133	1.00632
RPL14	1.49e-09	1.42629
RPL27A	5.7e-08	1.04539
RPL37A	1.61e-07	1.78437
RPL38	2.97e-06	1.17123
RPLP2	4.3e-07	1.31241
RPS11	1.31e-08	1.40833
RRAGC	1.92e-07	-1.0476
RUNX2	0.0156	2.59415
SAP30	1.16e-06	1.00309
SATB1	0.0411	1.088
SBF2-AS1	0.0258	1.02937
SCAF11	2.92e-08	-1.12293
SCARNA17	0.00189	1.38688
SDAD1	0.000153	-1.03955
SDCCAG8	2.74e-08	1.35672
SDHAF4	8.88e-06	1.0561
SEC24D	5.66e-05	1.28331
SEL1L3	0.00466	1.23852
SEPT7	9.51e-11	1.45661
SERPINB1	0.0168	1.29748
SERPINB2	5.44e-05	-2.09745
SERPINE1	0.0147	1.37852
SFXN3	0.000309	1.19801
SGMS2	0.00307	-1.86241
SIPA1L1	2.43e-09	-1.48431
SIT1	0.000362	1.0684
SIX3	0.00522	-1.19575
SKIL	0.00671	-1.01916
SLC10A2	0.0465	-1.26056
SLC18B1	0.00319	1.11666
SLC24A1	2.71e-06	1.15049
SLC2A13	0.00596	1.44515
SLC2A14///SLC2A3	0.000104	2.22519
SLC2A3	2.63e-05	2.51832
SLC43A2	1.09e-05	-1.0087
SLC47A1	0.0053	-1.04722
SLC4A7	3.24e-06	1.1802
SLC6A4	0.00527	-1.09547
SMCHD1	0.000139	1.05488
SNCA	1.26e-06	1.2157
SNN	0.000181	-1.02302
SNORA3A///RPL27A	1.65e-05	-1.2494
SNORD3D///SNORD3C///SNORD3B-2///SNORD3A///SNORD3B-1	3.41e-06	2.04051
SNRPE	5.36e-08	1.16314
SNX16	8.31e-05	-1.07724
SON	1.64e-05	-1.14784
SOX9	0.00307	-1.66273
SPEN	2e-07	-1.22951
SPICE1	8.82e-08	1.74981
SPRY1	0.0482	1.0431
SSTR2	0.0171	-1.01667
ST3GAL4-AS1	2.21e-09	1.39716
ST3GAL6	0.00592	-1.75822
STEAP1	0.0142	-1.84954
STK4	7.28e-08	-1.21402
STRN4	4.92e-09	-1.08141
STXBP6	2.01e-06	-1.36515
SUCLG2	8.43e-08	1.47301
SUGT1	0.000537	-1.01269
SYNPO2L	7.73e-06	-1.31075
SYS1	7.88e-08	-1.06038
T	0.0172	-1.93031
TAF13	1.58e-08	-2.36356
TAF6L	1.44e-05	-1.0111
TARSL2	1.92e-07	1.10645
TBC1D30	0.001	-1.57362
TBC1D8B	0.0344	1.55547
TBCK	1.44e-07	1.07695
TBRG4	5.82e-07	-1.13239
TCF3	8.71e-06	1.04021
TEX9	0.000164	1.02713
TFAP2B	0.00417	-1.33281
TFRC	3.52e-10	1.30432
TGFB1	1.13e-11	-1.58701
TGS1	1.16e-08	-1.09004
THAP5	0.0094	1.0433
TINAG	0.00109	-1.10538
TK1	1.5e-09	1.22154
TLCD1	0.000267	-1.08207
TM6SF1	0.0469	1.03466
TMEFF2	0.000258	1.02803
TMEM107	7.59e-07	2.78786
TMEM119	0.0483	-1.09742
TMEM176B	0.0396	-1.13862
TMEM217	4.33e-06	-1.19725
TMEM33	6.32e-07	-1.02923
TMEM45A	0.0245	1.53624
TMEM87B	0.000178	1.12485
TMTC1	0.00599	-1.29991
TNFAIP6	0.000151	-1.73039
TNFAIP8	2.84e-05	1.07815
TNFRSF10D	0.00116	1.44218
TNFRSF11B	0.00179	-2.12771
TNFRSF19	0.000187	-1.4922
TNFSF15	0.00109	-1.32482
TOX	0.0183	1.41688
TOX3	0.0019	-1.26875
TP53INP1	0.00897	1.15829
TPD52	1.8e-09	1.36361
TRAF1	7.04e-14	-2.94022
TRAPPC9	2.66e-10	1.08058
TRDV3	0.041	1.10976
TRERF1	0.0487	1.20408
TRIB1	0.00232	1.22894
TRIB2	0.0146	1.17241
TRIM6	0.00394	1.09443
TRIP10	1.61e-06	-1.2845
TSC22D2	2.71e-08	-1.05934
TSPAN12	2.28e-05	-2.55347
TTLL11	9.69e-09	-1.19343
TUBG2	4.78e-06	1.10207
UACA	0.00284	1.02794
UBL7-AS1	4.93e-07	1.14143
UBR5-AS1	4.53e-05	1.14746
UFL1	1.69e-08	1.15441
UHMK1	2.75e-09	-1.03548
ULK2	4.56e-06	-1.20164
USB1	6.38e-06	-1.24103
USP28	3.49e-07	1.00384
USP36	9.48e-14	-1.4556
UTP15	6.24e-06	-1.21594
VAMP4	6.74e-05	1.03072
VDAC3	4.9e-07	1.41491
VDR	0.0175	1.1559
VPREB3	0.0327	1.12767
VWA5A	0.00131	1.17319
WASF1	7.09e-05	2.03028
WASIR2	0.0485	1.02909
WNT10A	0.0222	1.0473
WNT2	0.0035	-1.26525
WSB1	1.59e-06	2.13395
WWOX	0.000229	1.28352
WWP2	4.43e-05	-1.04811
XCL1	0.00386	-2.35837
XCL2///XCL1	0.00573	-2.48993
YBX3	2.16e-06	1.63677
YEATS2	3.16e-06	1.17902
YTHDC1	3.18e-05	-1.23485
YWHAE	3.25e-10	-1.28297
ZBED2	0.00562	2.56278
ZBTB18	8.91e-06	-1.12483
ZBTB7A	4.97e-07	-1.00105
ZBTB8A	0.049	-1.21112
ZC3H12C	0.0297	-1.08698
ZCCHC14	0.000374	-1.40186
ZFP3	9.16e-05	-1.39642
ZFP57	0.0255	1.14789
ZFP69B	6.34e-05	-1.04112
ZGRF1	5.71e-05	1.05348
ZMYM6	7.63e-06	-1.21583
ZNF132	0.000986	-1.07589
ZNF160	0.000193	1.0807
ZNF200	2.2e-07	-1.171
ZNF25	1.65e-05	1.08387
ZNF252P	1.01e-06	1.25515
ZNF292	1.23e-05	1.15301
ZNF395	5.37e-05	1.78572
ZNF404	0.00268	1.12197
ZNF503	0.00146	-2.50961
ZNF644	0.000114	-1.061
ZNF652	8.49e-06	1.18339
ZNF654	1.77e-07	1.1526
ZNF677	0.00127	-1.02699
ZNF800	4.94e-09	-1.04085
ZNF818P	0.0039	-1.21096
ZYX	7.38e-07	-1.11346
