# Supplementary material for: Identification of Ferroptosis-related potential biomarkers and immunocyte characteristics in Chronic Thromboembolic Pulmonary Hypertension via bioinformatics analysis
Source: BMC Cardiovasc Disord. 2023 Oct 11;23:504. doi: 10.1186/s12872-023-03511-5 (PMC10566044; doi:10.1186/s12872-023-03511-5)
Supplement: Supplementary file 4 — Additional file 4: Supplementary Material 4. The expression of ARRDC3, HMOX1, BRD4 and YWHAE in GSE188938. [file 12872_2023_3511_MOESM4_ESM.xlsx]

## Sheet: Sheet1
	Supplementary Material 4:The expression of ARRDC3, HMOX1, BRD4 and YWHAE in GSE188938
	Control1	Control2	Control3	Control4	Control5	CTEPH1	CTEPH2	CTEPH3	CTEPH4	CTEPH5	CTEPH6	CTEPH7
HMOX1	2622	3151	4162	4311	2022	2705	4601	1828	3090	2374	2832	4360
YWHAE	3839	3971	4346	4873	2951	3693	4712	3908	4565	2796	3189	3354
ARRDC3	4848	6326	4536	3810	3257	7961	7655	7181	5422	7325	7766	7825
BRD4	17356	19645	18863	27154	24034	23069	15949	19913	17189	22216	21809	20605
