# Supplementary material for: Identification of Ferroptosis-related potential biomarkers and immunocyte characteristics in Chronic Thromboembolic Pulmonary Hypertension via bioinformatics analysis
Source: BMC Cardiovasc Disord. 2023 Oct 11;23:504. doi: 10.1186/s12872-023-03511-5 (PMC10566044; doi:10.1186/s12872-023-03511-5)
Supplement: Supplementary file 5 — Additional file 5: Supplementary Material 5. The expression of 22 immune cells in the sample and Correlation analysis. [file 12872_2023_3511_MOESM5_ESM.xlsx]

## Sheet: Sheet1
	Supplementary Material 5:The expression of 22 immune cells in the sample and Correlation analysis
The expression of 22 immune cells in the sample
	Group	B cells naive	B cells memory	Plasma cells	T cells CD8	T cells CD4 memory resting	T cells CD4 memory activated	T cells follicular helper	T cells regulatory (Tregs)	T cells gamma delta	NK cells resting	NK cells activated	Monocytes	Macrophages M0	Macrophages M1	Macrophages M2	Dendritic cells resting	Dendritic cells activated	Mast cells resting	Mast cells activated	Eosinophils	Neutrophils		ARRDC3
	CTEPH1	0.19098	0.0125003	0.057159	0.0628599	0.0527422	0.0696853	0.0836154	0.0796241	0	0	0.0242176	0.0156115	0	0.0038863	0.0628578	0	0.238082	0	0	0.0454332	0.000744748		3.32477
	CTEPH2	0.0752132	0.0836452	0.102995	0	0	0.201161	0.171297	0.00242466	0.052878	0	0.0459777	0.000583817	0	0.00816588	0.00412515	0	0.19942	0	0	0.0521137	0		3.29233
	CTEPH3	0.194626	0.131831	0.0373826	0	0.0184455	0.0824999	0.108561	0.0664165	0	0.032855	0	0	0.00547014	0.0105125	0.0418675	0	0.219098	0	0.020331	0.0301036	0		3.21445
	CTEPH4	0.0697019	0.169475	0.0997315	0	0.0589988	0.0706873	0.0914415	0.070765	0.0166841	0	0.00910872	0	0	0.046422	0.0621008	0	0.158686	0	0	0.0761973	0		3.16591
	CTEPH5	0.218714	0.0599523	0.00941402	0.0371745	0.0547275	0.114804	0.00472453	0.125083	0	0	0.0307675	0	0.00825396	0.00659802	0.0461858	0	0.19131	0	0	0.0922902	0		3.10698
	CTEPH6	0.0353272	0.266831	0.0406346	0	0.0621435	0.0307965	0.0533125	0.0758632	0.0626895	0	0	0	0.0184715	0.0815445	0	0.0267704	0.180187	0	0.00692145	0.0585079	0		2.99598
	CTEPH7	0.103668	0.162682	0.0588779	0.00224142	0.0248361	0.188944	0.0859863	0.0494463	0	0.00767156	0.0167068	0	0	0	0.00375065	0.00763242	0.189203	0	0.017746	0.080608	0		3.274
	CTEPH8	0.0708919	0.104567	0.0460035	0.158166	0	0.144335	0.0773216	0.02273	0.0515014	0	0.0550919	0	0.0206834	0.0341986	0	0.00282579	0.129573	0.0331659	0	0.0489454	0		3.32364
	CTEPH9	0.120609	0.172117	0.0442839	0	0.0473859	0.159726	0.113624	0.0183982	0	0.0402099	0	0	0.00124521	0.00775135	0.00831507	0	0.176755	0	0.00518532	0.0843934	0		3.33906
	CTEPH10	0.0746929	0.199893	0.0559877	0.0265239	0.0241351	0.0662278	0.054837	0.0923313	0.00121536	0.0268228	0	0	0.0236987	0.0120452	0.0282928	0	0.188998	0	0.06467	0.0596289	0		3.29229
	CTEPH11	0.119801	0.162434	0.0489496	0	0.0107753	0.0425248	0.0784523	0.0872192	0.033603	0	0.0299326	0	0.057763	0.0364733	0.0206424	0	0.177897	0	0.00114516	0.0923878	0		3.10749
	CTEPH12	0.161254	0.152382	0.0598783	0	0	0	0.180637	0.0340424	0.0184889	0	0.0664945	0	0	0	0.0294505	0	0.189211	0	0	0.108161	0		3.28514
	CTEPH13	0.132539	0.120112	0.0962198	0.0240373	0.0447488	0.0378825	0.0765924	0.116894	0	0.0153727	0.00259493	0.00783872	0.0126852	0.0162187	0.00906321	0	0.209122	0	0.00967875	0.0683995	0		3.20595
	CTEPH14	0.171622	0.141273	0.0370285	0	0.0847018	0	0.124517	0.0536672	0	0.012787	0.0279033	0	0	0.0012387	0.0245371	0	0.184363	0	0.0310865	0.105275	0		3.24197
	Control1	0.110927	0.167783	0	0.0376544	0	0.103714	0.0838711	0.0705362	0	0.00882551	0.00620393	0	0	0.0505083	0.0230788	0.000828043	0.167935	0	0.0281363	0.139998	0		2.80055
	Control2	0.042565	0.228124	0.0706215	0.0232877	0	0.105127	0.0568402	0.0613738	0	0	0.00779148	0	0.00952968	0.038252	0.0364149	0	0.200964	0	0.0277822	0.0890414	0.00228537		3.05899
	Control3	0.126378	0.0493272	0.0846663	0	0.0874113	0.0444794	0.0583579	0.0424853	0	0.0825169	0	0.0110581	0	0.0310206	0.0593207	0	0.228416	0	0.0146625	0.0762332	0.00366591		2.78118
	Control4	0.140821	0.101909	0.0322797	0.0682065	0.0244029	0.106113	0.0369428	0.0483882	0	0	0.0258637	0	0	0	0.0309468	0	0.200561	0	0.0336315	0.149934	0		2.69347
Correlation analysis	r
ARRDC3	p	0.059	-0.061	0.245	-0.03	-0.185	0.216	0.554	-0.271	0.191	0.214	0.069	0.126	0.041	-0.365	-0.245	-0.078	-0.127	0.304	-0.393	-0.47	-0.176
		0.817	0.81	0.328	0.907	0.463	0.39	0.017	0.276	0.447	0.394	0.785	0.618	0.872	0.136	0.328	0.759	0.616	0.22	0.107	0.049	0.484
